# Supplementary material for: ICON-GEMs: integration of co-expression network in genome-scale metabolic models, shedding light through systems biology
Source: BMC Bioinformatics. 2023 Dec 21;24:492. doi: 10.1186/s12859-023-05599-0 (PMC10740312; doi:10.1186/s12859-023-05599-0)
Supplement: Supplementary file 2 — Additional file 2. Details of Transcriptomic, Fluxomic, and Metabolic Model Datasets. [file 12859_2023_5599_MOESM2_ESM.xlsx]

## Sheet: Additional file2
Additional File 2: The detail of used datasets in this work which consists of transcriptomic data and genome-scale metabolic model in E. coli and S. cerevisiae
Organism	Technology	Transcriptomic data and Measured fluxes	Genome-scale metabolic model
E. coli	Microarray	DataE1-The transcriptomic data of E. coli were measured under 8 different conditions [38] —wild type E. coli cells cultured at different growth rates of 0.2, 0.5, and 0.7 per hour, and single gene knockout mutants (pgm, pgi, gapC, zwf and rpe). There are 248 measured fluxes used for validation (31 fluxes per condition, and total 8 conditions).	iML1515[39] iAF1260 [40] iJO1366 [41]
	Microarray	DataE2-The data were measured under different growth rates which are 0.1, 0.2, 0.3, 0.4, 0.6, and 0.7 per hour in mixed substrate culture which are glucose, galactose, glycerol, lactate, and maltose [34].
	RNA sequencing	DataE3- mRNA sequencing was performed on E. coli evolved under the same conditions at 37C on minimal media with glucose [35].
S. cerevisiae	Microarray	DataS1-Data were collected from cells treated with 4 different concentrations of acetoin (0, 100, 200, and 300 mM) [42]. The number of measured fluxes used for validation—116 fluxes (29 fluxes per condition, and total 4 conditions).	Yeast 8.70 [30] iND750 [44] iMM904 [45]
	Microarray	DataS2-The transcriptomic data were measured from yeast cells in glucose-limited chemostat culture with different of level of oxygen which are 0%, 0.5%, 1.0%, 2.8% or 20.9% in the inlet gas [36].
	RNA sequencing	DataS3- Yeast cells were treated with different doses of pheromone which are 0, 1, 5, 10, 15, 20, 50, 100 and 500 nM [37].
