# Supplementary material for: ICON-GEMs: integration of co-expression network in genome-scale metabolic models, shedding light through systems biology
Source: BMC Bioinformatics. 2023 Dec 21;24:492. doi: 10.1186/s12859-023-05599-0 (PMC10740312; doi:10.1186/s12859-023-05599-0)
Supplement: Supplementary file 3 — Additional file 3. The properties of the gene co-expression network across different numbers of conditions. [file 12859_2023_5599_MOESM3_ESM.xlsx]

## Sheet: Sheet1
Additional File 3. The properties of a gene co-expression network across different numbers of conditions
N	Average number of edges	Average degree	Average density	Performance (correlation coefficient)
				Mean	Median	SD
2	2233530	1494	1	NA	NA	NA
3	182422	244.043	0.1633	0.912764	0.900651	0.0274408
4	82385.6	110.215	0.0738	0.93115	0.907739	0.0366805
5	44732.6	59.8429	0.0401	0.938563	0.967281	0.0354331
6	27585	36.903	0.0247	0.951203	0.964677	0.0342938
7	18615.4	24.9036	0.0167	0.952983	0.962486	0.0285326
8 (All condition)	16540	22.1271	0.0148	0.9656
