# Supplementary material for: ICON-GEMs: integration of co-expression network in genome-scale metabolic models, shedding light through systems biology
Source: BMC Bioinformatics. 2023 Dec 21;24:492. doi: 10.1186/s12859-023-05599-0 (PMC10740312; doi:10.1186/s12859-023-05599-0)
Supplement: Supplementary file 4 — Additional file 4. The list of all modules and their gene members in E. coli and S. cerevisiae. [file 12859_2023_5599_MOESM4_ESM.xlsx]

## Sheet: Ecoli
Module Label	MEenes
ME1	b1480
ME1	b0953
ME1	b1419
ME1	b0598
ME1	b0880
ME1	b1677
ME1	b2597
ME1	b2741
ME1	b2019
ME1	b0812
ME1	b1778
ME1	b3195
ME1	b1004
ME1	b0811
ME1	b0904
ME1	b1006
ME1	b1051
ME1	b3509
ME1	b3403
ME1	b4177
ME1	b1739
ME1	b4189
ME1	b3097
ME1	b1205
ME1	b3284
ME1	b4069
ME1	b2426
ME1	b1777
ME1	b0912
ME1	b4206
ME1	b2659
ME1	b0882
ME1	b0146
ME1	b3336
ME1	b1276
ME1	b1967
ME1	b2310
ME1	b2696
ME1	b1197
ME1	b3430
ME1	b2573
ME1	b1440
ME1	b3963
ME1	b0329
ME1	b1724
ME1	b0863
ME1	b4188
ME1	b3291
ME1	b1810
ME1	b3528
ME1	b1283
ME1	b3708
ME1	b2341
ME1	b0346
ME1	b3207
ME1	b4067
ME1	b3588
ME1	b3049
ME1	b1175
ME1	b4382
ME1	b2688
ME1	b0093
ME1	b3610
ME1	b2665
ME1	b2521
ME1	b3098
ME1	b1443
ME1	b3915
ME1	b2672
ME1	b3067
ME1	b4227
ME1	b3929
ME1	b1003
ME1	b1897
ME1	b2661
ME1	b0655
ME1	b1100
ME1	b4139
ME1	b3517
ME1	b3357
ME1	b3795
ME1	b0019
ME1	b1298
ME1	b2959
ME1	b1664
ME1	b1103
ME1	b0854
ME1	b3804
ME1	b1619
ME1	b2009
ME1	b2660
ME1	b0145
ME1	b1482
ME1	b1614
ME1	b4051
ME1	b1667
ME1	b0506
ME1	b2344
ME1	b1478
ME1	b1376
ME1	b1783
ME1	b0897
ME1	b3846
ME1	b2745
ME1	b4216
ME1	b1333
ME1	b3362
ME1	b1710
ME1	b3033
ME1	b1241
ME1	b1957
ME1	b4107
ME1	b2181
ME1	b1444
ME1	b2887
ME1	b3399
ME1	b2105
ME1	b4039
ME1	b4127
ME1	b1681
ME1	b4126
ME1	b3922
ME1	b3405
ME1	b0955
ME1	b4373
ME1	b1901
ME1	b0643
ME1	b2133
ME1	b3934
ME1	b0226
ME1	b0050
ME1	b1955
ME1	b1108
ME1	b1426
ME1	b0839
ME1	b3885
ME1	b4154
ME1	b4225
ME1	b4381
ME1	b0389
ME1	b1836
ME1	b1847
ME1	b2259
ME1	b2584
ME1	b0756
ME1	b3024
ME1	b0865
ME1	b2960
ME1	b4305
ME1	b1297
ME1	b1190
ME1	b1678
ME1	b0382
ME1	b0435
ME1	b3293
ME1	b3253
ME1	b3073
ME1	b4140
ME1	b3495
ME1	b1308
ME1	b1066
ME1	b1896
ME1	b3506
ME1	b1492
ME1	b3845
ME1	b4401
ME1	b3103
ME1	b2662
ME1	b1195
ME1	b3068
ME1	b3866
ME1	b2602
ME1	b1189
ME1	b4135
ME1	b3843
ME1	b0968
ME1	b3440
ME1	b2585
ME1	b1953
ME1	b2511
ME1	b2785
ME1	b2592
ME1	b0163
ME1	b0866
ME1	b3448
ME1	b2899
ME1	b1266
ME1	b0836
ME1	b2097
ME1	b2147
ME1	b4167
ME1	b3913
ME1	b0092
ME1	b2781
ME1	b4383
ME1	b3001
ME1	b0871
ME1	b1512
ME1	b0443
ME1	b1563
ME1	b3066
ME1	b4149
ME1	b0786
ME1	b3886
ME1	b0221
ME1	b2159
ME1	b2315
ME1	b2804
ME1	b0225
ME1	b3461
ME1	b3041
ME1	b1874
ME1	b1723
ME1	b3353
ME1	b3157
ME1	b0956
ME1	b3600
ME1	b3603
ME1	b1684
ME1	b4208
ME1	b1488
ME1	b4219
ME1	b0485
ME1	b1020
ME1	b2080
ME1	b2922
ME1	b4178
ME1	b3887
ME1	b3554
ME1	b2112
ME1	b1725
ME1	b1805
ME1	b1188
ME1	b2800
ME1	b2673
ME1	b0607
ME1	b2296
ME1	b3713
ME1	b4057
ME1	b1517
ME1	b3022
ME1	b1748
ME1	b3831
ME1	b2068
ME1	b1927
ME1	b0581
ME1	b0999
ME1	b0981
ME1	b1399
ME1	b3400
ME1	b1746
ME1	b1952
ME1	b3404
ME1	b2063
ME1	b0963
ME1	b1516
ME1	b3129
ME1	b3792
ME1	b4303
ME1	b2412
ME1	b0487
ME1	b2980
ME1	b3566
ME1	b1406
ME1	b3995
ME1	b3964
ME1	b1709
ME1	b2805
ME1	b2666
ME1	b1050
ME1	b2018
ME1	b3087
ME1	b3616
ME1	b1449
ME1	b0628
ME1	b0059
ME1	b0678
ME1	b2342
ME1	b3724
ME1	b2086
ME1	b0958
ME1	b3012
ME1	b2471
ME1	b1400
ME1	b3692
ME1	b1990
ME1	b3081
ME1	b3114
ME1	b3512
ME1	b4153
ME1	b2979
ME1	b3617
ME1	b4152
ME1	b2266
ME1	b3750
ME1	b1586
ME1	b1431
ME1	b4045
ME1	b0186
ME1	b3032
ME1	b0480
ME1	b2795
ME1	b4162
ME1	b0110
ME1	b0384
ME1	b0791
ME1	b0965
ME1	b0898
ME1	b3712
ME1	b2700
ME1	b1519
ME1	b1518
ME1	b2834
ME1	b1738
ME1	b0489
ME1	b1562
ME1	b1958
ME1	b2008
ME1	b1799
ME1	b4032
ME1	b1837
ME1	b2168
ME1	b4359
ME1	b3181
ME1	b2535
ME1	b2958
ME1	b3447
ME1	b0162
ME1	b1536
ME1	b3088
ME1	b1127
ME1	b3348
ME1	b4059
ME1	b1450
ME1	b4224
ME1	b0380
ME1	b3361
ME1	b4217
ME1	b2377
ME1	b1045
ME1	b1087
ME1	b4040
ME1	b0060
ME1	b1235
ME1	b1784
ME1	b3354
ME1	b1647
ME1	b1278
ME1	b0803
ME1	b4214
ME1	b1369
ME1	b4168
ME1	b3252
ME1	b4269
ME1	b2408
ME1	b4271
ME1	b2833
ME1	b2889
ME1	b3534
ME1	b2983
ME1	b0867
ME1	b3350
ME1	b4180
ME1	b0662
ME1	b1646
ME1	b2540
ME1	b0478
ME1	b1398
ME1	b4029
ME1	b2877
ME1	b1380
ME1	b3604
ME1	b3128
ME1	b0456
ME1	b1423
ME1	b1217
ME1	b3450
ME1	b3221
ME1	b0695
ME1	b2398
ME1	b0064
ME1	b1301
ME1	b2674
ME1	b1302
ME1	b3153
ME1	b4302
ME1	b1273
ME1	b1513
ME1	b3099
ME1	b2616
ME1	b4234
ME1	b1515
ME1	b0219
ME1	b2543
ME1	b1397
ME1	b3474
ME1	b2347
ME1	b1119
ME1	b0906
ME1	b2167
ME1	b1255
ME1	b2520
ME1	b1375
ME1	b0808
ME1	b0189
ME1	b1668
ME1	b1321
ME1	b2143
ME1	b2876
ME1	b1747
ME1	b1745
ME1	b0984
ME1	b2474
ME1	b0239
ME1	b1007
ME1	b0173
ME1	b3434
ME1	b3453
ME1	b4187
ME1	b3548
ME1	b4392
ME1	b0978
ME1	b3605
ME1	b3292
ME1	b3100
ME1	b1708
ME1	b3923
ME1	b0030
ME1	b3125
ME1	b4238
ME1	b2875
ME1	b3550
ME1	b2015
ME1	b2803
ME1	b1800
ME1	b1559
ME1	b1640
ME1	b3688
ME1	b3746
ME1	b0129
ME1	b4159
ME1	b0065
ME1	b0773
ME1	b1974
ME1	b2302
ME1	b4402
ME1	b3655
ME1	b3056
ME1	b0796
ME1	b0790
ME1	b2799
ME1	b1585
ME1	b3428
ME1	b1846
ME1	b3530
ME1	b3055
ME1	b3524
ME1	b0546
ME1	b1605
ME1	b2472
ME1	b0376
ME1	b0625
ME1	b2169
ME1	b0602
ME1	b1414
ME1	b0879
ME1	b2636
ME1	b1401
ME1	b2928
ME1	b3116
ME1	b1378
ME1	b2314
ME1	b1487
ME1	b3085
ME1	b2560
ME1	b2631
ME1	b1454
ME1	b4248
ME1	b4119
ME1	b4231
ME1	b4041
ME1	b0966
ME1	b3441
ME1	b2190
ME1	b3268
ME1	b1648
ME1	b1490
ME1	b2142
ME1	b0353
ME1	b0399
ME1	b3222
ME1	b0452
ME1	b4263
ME1	b4199
ME1	b1342
ME1	b4124
ME1	b3593
ME1	b1181
ME1	b1606
ME1	b4240
ME1	b4396
ME1	b0010
ME1	b1675
ME1	b0802
ME1	b1998
ME1	b2257
ME1	b2544
ME1	b1806
ME1	b1314
ME1	b4114
ME1	b2399
ME1	b2663
ME1	b2248
ME1	b1379
ME1	b2633
ME1	b1956
ME1	b2625
ME1	b2137
ME1	b4308
ME1	b2964
ME1	b0276
ME1	b4357
ME1	b3563
ME1	b0119
ME1	b2836
ME1	b2202
ME1	b1424
ME1	b3645
ME1	b4151
ME1	b2419
ME1	b2790
ME1	b0261
ME1	b1427
ME1	b4113
ME1	b1803
ME1	b1511
ME1	b1128
ME1	b0959
ME1	b0762
ME1	b3892
ME1	b1442
ME1	b2768
ME1	b0187
ME1	b0475
ME1	b4304
ME1	b4063
ME1	b0964
ME1	b4297
ME1	b0806
ME1	b2604
ME1	b1902
ME1	b3051
ME1	b2343
ME1	b2676
ME1	b2381
ME1	b2200
ME1	b1833
ME1	b1838
ME1	b1776
ME1	b4012
ME1	b3290
ME1	b1413
ME1	b0798
ME1	b1341
ME1	b4301
ME1	b1475
ME1	b2136
ME1	b3126
ME1	b1972
ME1	b4061
ME1	b0700
ME1	b2717
ME1	b2255
ME1	b3003
ME1	b1845
ME1	b0227
ME1	b0047
ME1	b2675
ME1	b4089
ME1	b4118
ME1	b1343
ME1	b2874
ME1	b3522
ME1	b2627
ME1	b1744
ME1	b4020
ME1	b2146
ME1	b1485
ME1	b3568
ME1	b3565
ME1	b2219
ME1	b0018
ME1	b1514
ME1	b4058
ME1	b2869
ME1	b3676
ME1	b3674
ME1	b2392
ME1	b1834
ME1	b3021
ME1	b3754
ME1	b1289
ME1	b0512
ME1	b3592
ME1	b1484
ME1	b1520
ME1	b1815
ME1	b4279
ME1	b1770
ME1	b0975
ME1	b3944
ME1	b1965
ME1	b4106
ME1	b2702
ME1	b2549
ME1	b3156
ME1	b3452
ME1	b3832
ME1	b2664
ME1	b2258
ME1	b2550
ME1	b3597
ME1	b2823
ME1	b1598
ME1	b3599
ME1	b2473
ME1	b0837
ME1	b3594
ME1	b2443
ME1	b1229
ME1	b3503
ME1	b1141
ME1	b3267
ME1	b0792
ME1	b3234
ME1	b3102
ME1	b0442
ME1	b1971
ME1	b3477
ME1	b1468
ME1	b0998
ME1	b1467
ME1	b2220
ME1	b2127
ME1	b1148
ME1	b2380
ME1	b3686
ME1	b4324
ME1	b0944
ME1	b1210
ME1	b0285
ME1	b3946
ME1	b4393
ME1	b1931
ME1	b3546
ME1	b4300
ME1	b3569
ME1	b4333
ME1	b0231
ME1	b2708
ME1	b1999
ME1	b1182
ME1	b3529
ME1	b0789
ME1	b2460
ME1	b1184
ME1	b1428
ME1	b0390
ME1	b4123
ME1	b1377
ME1	b2738
ME1	b4112
ME1	b1151
ME1	b3947
ME1	b1964
ME1	b1758
ME1	b1814
ME1	b0048
ME1	b1392
ME1	b4094
ME1	b1173
ME1	b0383
ME1	b2195
ME1	b4379
ME1	b4088
ME1	b4400
ME1	b2461
ME1	b1483
ME1	b3488
ME1	b2213
ME1	b3909
ME1	b3124
ME1	b2950
ME1	b0846
ME1	b3271
ME1	b3567
ME1	b2671
ME1	b2915
ME1	b3882
ME1	b0794
ME1	b2536
ME1	b3270
ME1	b2824
ME1	b1966
ME1	b4183
ME1	b3127
ME1	b3647
ME1	b4092
ME1	b4363
ME1	b0295
ME1	b2157
ME1	b2716
ME1	b3082
ME1	b0876
ME1	b2802
ME1	b3027
ME1	b3897
ME1	b1322
ME1	b1433
ME1	b0049
ME1	b1655
ME1	b3023
ME1	b1085
ME1	b1251
ME1	b2698
ME1	b1144
ME1	b3451
ME1	b1339
ME1	b2353
ME1	b3952
ME1	b2371
ME1	b1797
ME1	b1140
ME1	b0875
ME1	b0343
ME1	b1670
ME1	b0703
ME1	b1486
ME1	b0304
ME1	b2457
ME1	b0284
ME1	b1385
ME1	b1872
ME1	b4341
ME1	b2866
ME1	b4048
ME1	b2547
ME1	b4192
ME1	b0253
ME1	b0476
ME1	b1146
ME1	b2338
ME1	b2930
ME1	b4266
ME1	b0752
ME1	b2163
ME1	b3152
ME1	b2141
ME1	b2921
ME1	b3449
ME1	b0919
ME1	b4310
ME1	b1183
ME1	b4120
ME1	b1521
ME1	b4085
ME1	b0235
ME1	b2446
ME1	b2437
ME1	b0692
ME1	b3112
ME1	b3889
ME1	b2730
ME1	b1388
ME1	b3266
ME1	b4230
ME1	b3422
ME1	b2201
ME1	b2459
ME1	b0547
ME1	b4268
ME1	b1410
ME1	b1959
ME1	b2736
ME1	b3371
ME1	b0305
ME1	b1327
ME1	b4084
ME1	b3753
ME1	b3678
ME1	b0793
ME1	b2737
ME1	b4002
ME1	b2789
ME1	b4079
ME1	b0504
ME1	b3117
ME1	b2715
ME1	b4086
ME1	b1167
ME1	b0270
ME1	b0024
ME1	b2365
ME1	b4128
ME1	b4239
ME1	b4087
ME1	b2386
ME1	b3577
ME1	b1196
ME1	b2766
ME1	b1689
ME1	b4278
ME1	b2468
ME1	b1700
ME1	b3254
ME1	b1469
ME1	b3113
ME1	b3818
ME1	b0358
ME1	b2826
ME1	b3110
ME1	b0994
ME1	b2867
ME1	b2787
ME1	b4093
ME1	b3370
ME1	b1796
ME1	b3101
ME1	b3693
ME1	b2047
ME1	b4073
ME1	b1155
ME1	b0833
ME1	b4031
ME1	b0271
ME1	b1359
ME1	b3223
ME1	b3369
ME1	b4193
ME1	b2444
ME1	b2077
ME1	b4082
ME1	b4336
ME1	b2872
ME1	b3378
ME1	b0297
ME1	b1313
ME1	b3586
ME1	b2228
ME1	b1645
ME1	b2506
ME1	b4337
ME1	b4354
ME1	b0681
ME1	b2767
ME1	b2644
ME1	b3145
ME1	b1153
ME1	b2713
ME1	b2986
ME1	b0690
ME1	b0509
ME1	b2045
ME1	b1391
ME1	b2345
ME1	b4276
ME1	b2858
ME1	b3086
ME1	b2853
ME1	b2920
ME1	b2049
ME1	b1312
ME1	b1458
ME1	b2878
ME1	b1386
ME1	b1455
ME1	b3596
ME1	b2658
ME1	b4181
ME1	b2845
ME1	b3141
ME1	b0535
ME1	b1933
ME1	b1903
ME1	b2358
ME1	b1502
ME1	b0013
ME1	b2298
ME1	b2109
ME1	b2657
ME1	b2481
ME1	b3366
ME1	b3443
ME1	b1979
ME1	b0045
ME1	b0326
ME1	b0510
ME1	b0587
ME1	b0719
ME1	b2002
ME1	b2647
ME1	b2724
ME1	b3684
ME1	b4076
ME10	b1818
ME10	b0881
ME10	b1002
ME10	b1712
ME10	b2572
ME10	b0926
ME10	b2289
ME10	b0623
ME10	b3203
ME10	b0096
ME10	b3598
ME10	b2531
ME10	b0927
ME10	b1702
ME10	b3926
ME10	b0192
ME10	b2910
ME10	b2598
ME10	b3627
ME10	b1611
ME10	b3628
ME10	b1582
ME10	b1703
ME10	b1441
ME10	b1816
ME10	b1590
ME10	b2340
ME10	b3210
ME10	b2462
ME10	b1715
ME10	b2295
ME10	b4075
ME10	b3059
ME10	b1623
ME10	b4358
ME10	b4331
ME10	b2233
ME10	b2240
ME10	b2239
ME10	b3701
ME10	b2586
ME10	b3579
ME10	b2510
ME10	b1476
ME10	b2632
ME10	b2223
ME10	b2548
ME10	b1326
ME10	b3225
ME10	b0228
ME10	b1529
ME10	b1733
ME10	b3007
ME10	b1065
ME10	b2981
ME10	b2214
ME10	b1021
ME10	b4017
ME10	b0769
ME10	b3490
ME10	b2835
ME10	b2539
ME10	b2241
ME10	b2006
ME10	b2933
ME10	b2456
ME10	b2649
ME10	b1338
ME10	b3711
ME10	b1389
ME10	b1337
ME10	b3646
ME10	b0348
ME10	b1362
ME10	b2725
ME10	b1425
ME10	b2336
ME10	b3014
ME10	b0563
ME10	b4074
ME10	b1575
ME10	b2076
ME10	b1161
ME10	b3136
ME10	b3079
ME10	b2850
ME10	b2634
ME11	b0728
ME11	b0720
ME11	b2607
ME11	b0073
ME11	b0126
ME11	b1092
ME11	b0727
ME11	b4173
ME11	b2599
ME11	b0729
ME11	b0074
ME11	b2909
ME11	b1176
ME11	b1651
ME11	b1130
ME11	b3464
ME11	b3035
ME11	b3990
ME11	b0710
ME11	b1635
ME11	b0166
ME11	b2901
ME11	b2017
ME11	b1035
ME11	b1685
ME11	b0373
ME11	b3523
ME11	b4352
ME11	b0483
ME11	b4353
ME11	b3706
ME11	b3040
ME11	b1811
ME11	b2042
ME11	b4377
ME11	b3233
ME11	b0124
ME11	b1200
ME11	b1875
ME11	b2937
ME11	b1432
ME11	b2262
ME11	b4137
ME11	b2808
ME11	b1249
ME11	b0101
ME11	b4339
ME11	b0122
ME11	b0527
ME11	b3826
ME11	b1500
ME11	b0933
ME11	b3625
ME11	b2439
ME11	b0404
ME11	b2324
ME11	b0498
ME11	b0070
ME11	b0039
ME11	b1220
ME11	b3574
ME11	b0985
ME11	b0213
ME11	b0076
ME11	b0825
ME11	b2819
ME11	b0704
ME11	b3439
ME11	b0268
ME11	b0629
ME11	b0403
ME11	b0568
ME11	b0319
ME11	b1349
ME11	b1627
ME11	b0696
ME11	b3718
ME11	b1528
ME11	b3238
ME11	b0457
ME11	b0158
ME11	b2410
ME11	b1711
ME11	b3532
ME11	b1572
ME11	b0560
ME11	b1522
ME11	b0296
ME11	b0279
ME11	b1268
ME11	b0697
ME11	b0290
ME11	b2242
ME11	b0943
ME11	b2839
ME11	b2043
ME11	b1451
ME11	b0996
ME11	b2491
ME11	b0218
ME11	b0531
ME11	b0939
ME11	b2941
ME11	b0063
ME11	b4132
ME12	b0929
ME12	b3299
ME12	b1088
ME12	b1717
ME12	b0406
ME12	b3460
ME12	b1094
ME12	b3368
ME12	b3908
ME12	b0072
ME12	b1237
ME12	b1920
ME12	b1324
ME12	b1243
ME12	b2322
ME12	b2557
ME12	b3200
ME12	b3732
ME12	b0097
ME12	b1550
ME12	b1992
ME12	b3666
ME12	b3741
ME12	b3541
ME12	b0921
ME12	b0757
ME12	b2000
ME12	b1060
ME12	b1416
ME12	b2962
ME12	b1919
ME12	b0174
ME12	b0770
ME12	b0422
ME12	b1863
ME12	b2961
ME12	b2012
ME12	b0828
ME12	b3543
ME12	b3962
ME12	b1123
ME12	b3542
ME12	b3540
ME12	b1922
ME12	b0725
ME12	b0280
ME12	b0654
ME12	b0127
ME12	b1912
ME12	b1921
ME12	b4109
ME12	b1293
ME12	b0516
ME12	b2307
ME12	b2331
ME12	b1024
ME12	b0128
ME12	b3151
ME12	b1185
ME12	b3239
ME12	b0764
ME12	b0758
ME12	b1566
ME12	b1944
ME12	b2011
ME12	b0582
ME12	b0765
ME12	b1594
ME12	b3010
ME12	b1191
ME12	b4110
ME12	b0869
ME12	b1760
ME12	b1111
ME12	b3427
ME12	b1099
ME12	b4395
ME12	b0250
ME12	b1138
ME12	b1097
ME12	b0210
ME12	b2817
ME12	b1194
ME12	b1371
ME12	b4097
ME12	b1621
ME12	b0780
ME12	b3539
ME12	b1271
ME12	b1335
ME12	b0479
ME12	b1081
ME12	b3525
ME12	b0011
ME12	b2194
ME12	b0859
ME12	b1044
ME12	b0819
ME12	b2069
ME12	b1387
ME12	b2770
ME12	b0947
ME12	b2001
ME12	b3208
ME12	b2291
ME12	b1299
ME12	b1507
ME12	b2806
ME12	b4155
ME12	b4282
ME12	b0920
ME12	b1043
ME12	b2825
ME12	b4184
ME12	b4249
ME12	b0252
ME12	b3873
ME12	b0815
ME12	b3989
ME12	b0496
ME12	b1069
ME12	b1496
ME12	b1916
ME12	b0600
ME12	b1462
ME12	b3551
ME12	b3689
ME12	b4210
ME12	b4131
ME12	b0845
ME12	b1163
ME12	b3954
ME12	b2375
ME12	b1437
ME12	b1737
ME12	b1741
ME12	b1494
ME12	b2718
ME12	b3773
ME12	b1253
ME12	b0592
ME12	b2222
ME12	b0916
ME12	b1168
ME12	b1828
ME12	b1137
ME12	b0972
ME12	b1170
ME12	b4281
ME12	b4356
ME12	b2100
ME12	b1772
ME12	b1534
ME12	b1973
ME12	b1411
ME12	b1904
ME12	b1722
ME12	b1567
ME12	b1721
ME12	b1698
ME12	b1565
ME12	b1556
ME12	b1936
ME12	b2226
ME12	b2385
ME12	b1696
ME12	b1465
ME12	b1588
ME12	b0612
ME12	b1503
ME12	b1495
ME12	b1695
ME12	b1877
ME12	b0107
ME12	b1364
ME12	b0061
ME12	b3690
ME12	b0997
ME12	b2003
ME12	b1311
ME12	b0062
ME12	b0532
ME12	b1409
ME12	b1690
ME12	b1934
ME12	b1935
ME12	b3875
ME12	b4133
ME13	b3287
ME13	b2744
ME13	b2783
ME13	b0606
ME13	b2475
ME13	b4023
ME13	b4197
ME13	b0195
ME13	b3009
ME13	b3094
ME13	b4236
ME13	b2902
ME13	b2182
ME13	b2010
ME13	b2777
ME13	b4044
ME13	b2405
ME13	b0626
ME13	b4166
ME13	b1932
ME13	b3601
ME13	b2427
ME13	b4275
ME13	b3216
ME13	b0233
ME13	b2837
ME13	b3921
ME13	b0359
ME13	b3808
ME13	b1557
ME13	b2072
ME13	b1569
ME13	b2862
ME13	b4071
ME13	b3241
ME13	b1121
ME13	b3817
ME13	b0327
ME13	b3589
ME13	b4117
ME13	b2859
ME13	b3048
ME13	b3478
ME13	b0108
ME13	b0718
ME13	b2162
ME13	b2484
ME13	b2778
ME13	b2849
ME2	b3300
ME2	b3342
ME2	b3319
ME2	b3737
ME2	b3308
ME2	b0169
ME2	b3985
ME2	b3321
ME2	b3185
ME2	b3297
ME2	b3296
ME2	b0419
ME2	b3734
ME2	b3306
ME2	b3986
ME2	b3186
ME2	b3341
ME2	b2415
ME2	b3339
ME2	b4200
ME2	b0259
ME2	b4201
ME2	b3312
ME2	b3315
ME2	b3316
ME2	b0741
ME2	b3320
ME2	b3318
ME2	b3309
ME2	b3295
ME2	b3304
ME2	b3984
ME2	b2414
ME2	b2925
ME2	b0431
ME2	b3983
ME2	b0911
ME2	b3314
ME2	b0004
ME2	b1714
ME2	b3294
ME2	b3317
ME2	b0432
ME2	b1603
ME2	b0180
ME2	b2185
ME2	b0471
ME2	b4245
ME2	b2609
ME2	b0430
ME2	b2779
ME2	b3255
ME2	b3231
ME2	b0884
ME2	b0116
ME2	b0003
ME2	b3829
ME2	b2029
ME2	b4202
ME2	b2926
ME2	b2752
ME2	b3212
ME2	b3433
ME2	b3169
ME2	b1761
ME2	b3636
ME2	b2283
ME2	b1779
ME2	b0032
ME2	b3981
ME2	b2751
ME2	b4244
ME2	b2697
ME2	b0573
ME2	b3213
ME2	b0170
ME2	b2595
ME2	b0179
ME2	b0928
ME2	b3298
ME2	b3959
ME2	b0114
ME2	b3656
ME2	b4203
ME2	b3389
ME2	b0134
ME2	b0470
ME2	b1583
ME2	b3703
ME2	b1223
ME2	b1831
ME2	b2891
ME2	b3649
ME2	b0754
ME2	b0002
ME2	b3175
ME2	b4314
ME2	b2499
ME2	b4259
ME2	b4226
ME2	b0089
ME2	b3311
ME2	b0907
ME2	b0474
ME2	b3992
ME2	b0910
ME2	b3170
ME2	b0078
ME2	b3993
ME2	b1866
ME2	b0572
ME2	b2525
ME2	b1865
ME2	b3251
ME2	b3414
ME2	b2477
ME2	b0025
ME2	b3956
ME2	b0077
ME2	b0033
ME2	b2946
ME2	b2007
ME2	b0416
ME2	b0023
ME2	b3932
ME2	b3859
ME2	b3648
ME2	b0171
ME2	b3774
ME2	b3958
ME2	b0115
ME2	b1089
ME2	b0852
ME2	b1267
ME2	b3770
ME2	b3988
ME2	b2890
ME2	b2942
ME2	b1132
ME2	b2279
ME2	b1864
ME2	b1765
ME2	b3387
ME2	b3769
ME2	b0237
ME2	b0240
ME2	b3870
ME2	b4258
ME2	b0460
ME2	b1851
ME2	b3611
ME2	b3560
ME2	b2039
ME2	b2913
ME2	b1203
ME2	b0411
ME2	b2935
ME2	b0428
ME2	b3190
ME2	b3052
ME2	b3261
ME2	b2526
ME2	b4367
ME2	b0677
ME2	b2551
ME2	b0184
ME2	b1740
ME2	b3390
ME2	b3167
ME2	b0413
ME2	b0407
ME2	b3931
ME2	b3065
ME2	b3639
ME2	b2231
ME2	b4315
ME2	b2610
ME2	b0525
ME2	b3982
ME2	b2780
ME2	b2507
ME2	b2624
ME2	b0336
ME2	b2351
ME2	b3556
ME2	b1034
ME2	b2393
ME2	b0772
ME2	b2235
ME2	b2828
ME2	b3054
ME2	b1826
ME2	b4254
ME2	b0001
ME2	b2027
ME2	b1878
ME2	b2104
ME2	b0908
ME2	b3230
ME2	b3165
ME2	b0112
ME2	b2400
ME2	b0439
ME2	b0200
ME2	b1676
ME2	b0801
ME2	b3941
ME2	b0178
ME2	b1809
ME2	b0242
ME2	b3638
ME2	b3780
ME2	b3704
ME2	b1246
ME2	b0196
ME2	b3783
ME2	b3359
ME2	b1840
ME2	b4246
ME2	b2953
ME2	b2914
ME2	b0350
ME2	b0369
ME2	b2330
ME2	b2479
ME2	b3407
ME2	b2014
ME2	b0120
ME2	b3622
ME2	b0593
ME2	b0273
ME2	b0415
ME2	b0850
ME2	b1086
ME2	b1209
ME2	b1248
ME2	b3150
ME2	b3619
ME2	b1584
ME2	b3166
ME2	b1213
ME2	b2606
ME2	b1062
ME2	b0172
ME2	b2183
ME2	b3630
ME2	b3347
ME2	b1832
ME2	b2620
ME2	b1448
ME2	b2421
ME2	b4260
ME2	b2747
ME2	b2478
ME2	b1687
ME2	b1221
ME2	b0750
ME2	b2527
ME2	b3346
ME2	b2516
ME2	b0426
ME2	b2350
ME2	b3640
ME2	b1654
ME2	b1729
ME2	b0462
ME2	b0337
ME2	b1918
ME2	b0354
ME2	b1604
ME2	b2480
ME2	b1850
ME2	b3838
ME2	b3972
ME2	b4147
ME2	b2498
ME2	b2827
ME2	b2679
ME2	b1232
ME2	b3641
ME2	b1686
ME2	b4052
ME2	b0684
ME2	b0641
ME2	b0357
ME2	b0922
ME2	b2217
ME2	b4207
ME2	b3196
ME2	b0860
ME2	b3809
ME2	b0661
ME2	b1602
ME2	b0167
ME2	b0224
ME2	b1244
ME2	b3661
ME2	b0687
ME2	b0102
ME2	b1658
ME2	b2830
ME2	b0193
ME2	b0775
ME2	b3685
ME2	b0015
ME2	b1539
ME2	b2187
ME2	b2750
ME2	b3176
ME2	b2567
ME2	b3432
ME2	b0484
ME2	b3608
ME2	b2683
ME2	b0123
ME2	b3939
ME2	b0637
ME2	b2532
ME2	b3345
ME2	b3862
ME2	b2554
ME2	b1018
ME2	b3005
ME2	b2954
ME2	b2952
ME2	b3493
ME2	b3247
ME2	b0640
ME2	b2156
ME2	b1245
ME2	b2103
ME2	b3168
ME2	b0434
ME2	b2497
ME2	b3458
ME2	b1841
ME2	b1084
ME2	b3454
ME2	b0150
ME2	b2948
ME2	b2500
ME2	b0930
ME2	b3229
ME2	b1706
ME2	b4161
ME2	b0091
ME2	b1767
ME2	b1187
ME2	b1982
ME2	b3650
ME2	b1216
ME2	b3197
ME2	b0469
ME2	b1418
ME2	b1282
ME2	b3714
ME2	b1106
ME2	b1768
ME2	b0674
ME2	b0851
ME2	b3256
ME2	b3957
ME2	b3771
ME2	b1131
ME2	b3811
ME2	b1179
ME2	b1782
ME2	b1637
ME2	b0125
ME2	b2807
ME2	b1917
ME2	b0103
ME2	b4006
ME2	b3028
ME2	b1693
ME2	b3282
ME2	b0557
ME2	b0444
ME2	b0917
ME2	b2114
ME2	b3201
ME2	b0529
ME2	b1345
ME2	b2153
ME2	b2924
ME2	b2553
ME2	b2907
ME2	b1807
ME2	b4064
ME2	b1252
ME2	b2619
ME2	b0893
ME2	b3700
ME2	b1993
ME2	b1638
ME2	b2905
ME2	b0472
ME2	b3189
ME2	b4243
ME2	b1286
ME2	b2904
ME2	b1825
ME2	b0737
ME2	b0243
ME2	b2418
ME2	b0143
ME2	b0675
ME2	b3830
ME2	b3726
ME2	b3424
ME2	b1126
ME2	b1274
ME2	b2495
ME2	b4349
ME2	b2746
ME2	b0436
ME2	b0287
ME2	b1839
ME2	b0356
ME2	b3463
ME2	b1095
ME2	b4025
ME2	b0820
ME2	b4221
ME2	b2813
ME2	b1613
ME2	b2580
ME2	b3871
ME2	b1905
ME2	b0918
ME2	b0199
ME2	b4360
ME2	b1842
ME2	b3705
ME2	b0086
ME2	b0575
ME2	b0636
ME2	b3602
ME2	b1876
ME2	b0405
ME2	b2684
ME2	b2320
ME2	b0633
ME2	b2618
ME2	b2312
ME2	b2476
ME2	b3772
ME2	b0490
ME2	b1214
ME2	b3180
ME2	b4220
ME2	b0888
ME2	b0194
ME2	b2576
ME2	b0386
ME2	b3030
ME2	b0493
ME2	b3457
ME2	b2569
ME2	b3006
ME2	b1059
ME2	b1798
ME2	b1849
ME2	b3131
ME2	b3620
ME2	b0578
ME2	b1295
ME2	b1117
ME2	b0185
ME2	b4022
ME2	b2559
ME2	b3243
ME2	b3644
ME2	b3960
ME2	b3011
ME2	b0777
ME2	b1459
ME2	b1692
ME2	b3806
ME2	b0861
ME2	b0031
ME2	b3955
ME2	b1787
ME2	b3591
ME2	b3105
ME2	b1991
ME2	b1628
ME2	b0391
ME2	b2211
ME2	b1287
ME2	b2678
ME2	b1913
ME2	b0967
ME2	b3839
ME2	b3788
ME2	b0840
ME2	b0055
ME2	b0571
ME2	b4146
ME2	b3999
ME2	b1780
ME2	b3019
ME2	b1204
ME2	b2508
ME2	b3281
ME2	b0281
ME2	b4372
ME2	b3621
ME2	b3194
ME2	b3248
ME2	b3228
ME2	b1356
ME2	b3812
ME2	b0377
ME2	b2144
ME2	b2793
ME2	b3629
ME2	b0423
ME2	b3810
ME2	b2171
ME2	b4329
ME2	b2546
ME2	b3381
ME2	b0421
ME2	b0646
ME2	b0008
ME2	b2066
ME2	b3821
ME2	b2965
ME2	b3697
ME2	b4328
ME2	b2522
ME2	b0905
ME2	b0005
ME2	b0599
ME2	b2947
ME2	b1116
ME2	b1143
ME2	b1016
ME2	b1250
ME2	b2829
ME2	b3237
ME2	b2939
ME2	b1125
ME2	b1055
ME2	b0168
ME2	b0887
ME2	b3865
ME2	b3397
ME2	b0142
ME2	b3499
ME2	b4253
ME2	b2951
ME2	b3967
ME2	b0632
ME2	b1186
ME2	b2369
ME2	b2081
ME2	b3911
ME2	b4387
ME2	b3755
ME2	b3728
ME2	b2555
ME2	b4024
ME2	b3070
ME2	b2753
ME2	b3612
ME2	b0492
ME2	b0079
ME2	b0713
ME2	b3149
ME2	b3289
ME2	b3930
ME2	b1822
ME2	b3343
ME2	b2568
ME2	b1344
ME2	b3492
ME2	b2249
ME2	b2273
ME2	b1233
ME2	b3784
ME2	b0214
ME2	b3869
ME2	b0528
ME2	b3064
ME2	b2316
ME2	b3613
ME2	b3465
ME2	b1019
ME2	b2118
ME2	b4121
ME2	b3413
ME2	b1662
ME2	b4256
ME2	b0522
ME2	b3867
ME2	b1109
ME2	b0597
ME2	b0584
ME2	b0542
ME2	b0238
ME2	b1292
ME2	b3401
ME2	b2792
ME2	b1530
ME2	b2895
ME2	b0468
ME2	b0579
ME2	b0991
ME2	b2319
ME2	b2949
ME2	b2352
ME2	b1871
ME2	b0760
ME2	b3660
ME2	b0550
ME2	b3395
ME2	b0104
ME2	b4388
ME2	b3727
ME2	b3933
ME2	b1238
ME2	b3162
ME2	b4394
ME2	b0526
ME2	b3472
ME2	b2313
ME2	b1145
ME2	b0312
ME2	b1987
ME2	b3018
ME2	b1632
ME2	b3177
ME2	b2786
ME2	b3172
ME2	b1524
ME2	b3344
ME2	b3973
ME2	b2299
ME2	b0338
ME2	b0817
ME2	b2682
ME2	b0387
ME2	b4042
ME2	b0570
ME2	b0596
ME2	b3004
ME2	b3966
ME2	b3425
ME2	b4005
ME2	b2346
ME2	b1430
ME2	b3643
ME2	b2818
ME2	b3937
ME2	b0564
ME2	b2132
ME2	b4111
ME2	b1193
ME2	b2243
ME2	b3553
ME2	b1961
ME2	b1452
ME2	b1727
ME2	b1969
[truncated: 2,111 more rows]

## Sheet: Scerevisiae
Module Label	Gene
MS1	Q0143
MS1	Q0297
MS1	YAL003W
MS1	YAL007C
MS1	YAL011W
MS1	YAL015C
MS1	YAL021C
MS1	YAL035C-a
MS1	YAL037W
MS1	YAL043C
MS1	YAL056c-a
MS1	YAL058W
MS1	YAL062W
MS1	YAR007C
MS1	YAR008W
MS1	YAR027W
MS1	YAR028W
MS1	YAR033W
MS1	YAR035W
MS1	YAR042W
MS1	YAR047C
MS1	YAR050W
MS1	YAR053W
MS1	YAR062W
MS1	YAR064W
MS1	YAR066W
MS1	YAR070C
MS1	YAR071W
MS1	YBL005W
MS1	YBL007C
MS1	YBL011W
MS1	YBL015W
MS1	YBL019W
MS1	YBL024W
MS1	YBL034C
MS1	YBL035C
MS1	YBL044W
MS1	YBL051C
MS1	YBL052C
MS1	YBL053W
MS1	YBL059C-a
MS1	YBL059W
MS1	YBL061C
MS1	YBL063W
MS1	YBL068W
MS1	YBL074C
MS1	YBL077W
MS1	YBL080C
MS1	YBL083C
MS1	YBL085W
MS1	YBL088C
MS1	YBL089W
MS1	YBL094C
MS1	YBL097W
MS1	YBL100C
MS1	YBL103C
MS1	YBL105C
MS1	YBL107C
MS1	YBL108W
MS1	YBL109W
MS1	YBR001C
MS1	YBR004C
MS1	YBR012W-a
MS1	YBR014C
MS1	YBR015C
MS1	YBR016W
MS1	YBR018C
MS1	YBR020W
MS1	YBR024W
MS1	YBR026C
MS1	YBR029C
MS1	YBR030W
MS1	YBR032W
MS1	YBR040W
MS1	YBR042C
MS1	YBR046C
MS1	YBR047W
MS1	YBR059C
MS1	YBR062C
MS1	YBR064W
MS1	YBR065C
MS1	YBR070C
MS1	YBR076W
MS1	YBR077C
MS1	YBR085W
MS1	YBR087W
MS1	YBR089W
MS1	YBR090C
MS1	YBR096W
MS1	YBR098W
MS1	YBR099C
MS1	YBR100W
MS1	YBR104W
MS1	YBR107C
MS1	YBR115C
MS1	YBR119W
MS1	YBR124W
MS1	YBR133C
MS1	YBR140C
MS1	YBR141C
MS1	YBR142W
MS1	YBR157C
MS1	YBR163W
MS1	YBR167C
MS1	YBR172C
MS1	YBR175W
MS1	YBR176W
MS1	YBR177C
MS1	YBR184W
MS1	YBR186W
MS1	YBR187W
MS1	YBR188C
MS1	YBR193C
MS1	YBR195C
MS1	YBR206W
MS1	YBR209W
MS1	YBR211C
MS1	YBR214W
MS1	YBR216C
MS1	YBR220C
MS1	YBR224W
MS1	YBR225W
MS1	YBR226C
MS1	YBR227C
MS1	YBR229C
MS1	YBR231C
MS1	YBR234C
MS1	YBR237W
MS1	YBR243C
MS1	YBR245C
MS1	YBR247C
MS1	YBR249C
MS1	YBR251W
MS1	YBR256C
MS1	YBR259W
MS1	YBR269C
MS1	YBR277C
MS1	YBR287W
MS1	YBR291C
MS1	YBR292C
MS1	YBR297W
MS1	YBR298C
MS1	YBR299W
MS1	YBR300C
MS1	YCL002C
MS1	YCL004W
MS1	YCL007C
MS1	YCL009C
MS1	YCL018W
MS1	YCL021w-a
MS1	YCL023C
MS1	YCL038C
MS1	YCL039W
MS1	YCL049C
MS1	YCL050C
MS1	YCL057W
MS1	YCL061C
MS1	YCL065W
MS1	YCL068C
MS1	YCL069W
MS1	YCL073C
MS1	YCL076W
MS1	YCR001W
MS1	YCR002C
MS1	YCR003W
MS1	YCR010C
MS1	YCR018C
MS1	YCR019W
MS1	YCR020C
MS1	YCR021C
MS1	YCR022C
MS1	YCR024C
MS1	YCR025C
MS1	YCR028C
MS1	YCR032W
MS1	YCR036W
MS1	YCR041W
MS1	YCR042C
MS1	YCR043C
MS1	YCR044C
MS1	YCR045C
MS1	YCR049C
MS1	YCR050C
MS1	YCR051W
MS1	YCR059C
MS1	YCR064C
MS1	YCR072C
MS1	YCR073C
MS1	YCR073W-a
MS1	YCR075C
MS1	YCR076C
MS1	YCR079W
MS1	YCR081W
MS1	YCR086W
MS1	YCR087W
MS1	YCR089W
MS1	YCR090C
MS1	YCR095C
MS1	YCR096C
MS1	YCR097W
MS1	YCR097w-a
MS1	YDL001W
MS1	YDL009C
MS1	YDL011C
MS1	YDL013W
MS1	YDL017W
MS1	YDL025C
MS1	YDL028C
MS1	YDL038C
MS1	YDL044C
MS1	YDL049C
MS1	YDL050C
MS1	YDL052C
MS1	YDL063C
MS1	YDL066W
MS1	YDL067C
MS1	YDL068W
MS1	YDL071C
MS1	YDL074C
MS1	YDL077C
MS1	YDL084W
MS1	YDL088C
MS1	YDL089W
MS1	YDL093W
MS1	YDL094C
MS1	YDL098C
MS1	YDL102W
MS1	YDL103C
MS1	YDL107W
MS1	YDL111C
MS1	YDL113C
MS1	YDL114w-a
MS1	YDL132W
MS1	YDL143W
MS1	YDL155W
MS1	YDL158C
MS1	YDL160C
MS1	YDL167C
MS1	YDL168W
MS1	YDL171C
MS1	YDL176W
MS1	YDL180W
MS1	YDL181W
MS1	YDL183C
MS1	YDL185c-a
MS1	YDL194W
MS1	YDL204W
MS1	YDL205C
MS1	YDL208W
MS1	YDL214C
MS1	YDL215C
MS1	YDL220C
MS1	YDL221W
MS1	YDL225W
MS1	YDL230W
MS1	YDL233W
MS1	YDL239C
MS1	YDL242W
MS1	YDR002W
MS1	YDR006C
MS1	YDR009W
MS1	YDR011W
MS1	YDR021W
MS1	YDR022C
MS1	YDR026C
MS1	YDR027C
MS1	YDR028C
MS1	YDR029W
MS1	YDR030C
MS1	YDR032C
MS1	YDR034C-a
MS1	YDR039C
MS1	YDR040C
MS1	YDR048C
MS1	YDR059C
MS1	YDR073W
MS1	YDR078C
MS1	YDR081C
MS1	YDR083W
MS1	YDR087C
MS1	YDR094W
MS1	YDR096W
MS1	YDR099W
MS1	YDR106W
MS1	YDR114C
MS1	YDR118W
MS1	YDR119W
MS1	YDR120C
MS1	YDR122W
MS1	YDR123C
MS1	YDR124W
MS1	YDR126W
MS1	YDR131C
MS1	YDR132C
MS1	YDR139C
MS1	YDR144C
MS1	YDR151C
MS1	YDR153C
MS1	YDR164C
MS1	YDR167W
MS1	YDR168W
MS1	YDR169C
MS1	YDR170W-a
MS1	YDR179C
MS1	YDR179W-a
MS1	YDR180W
MS1	YDR181C
MS1	YDR189W
MS1	YDR196C
MS1	YDR197W
MS1	YDR198C
MS1	YDR204W
MS1	YDR216W
MS1	YDR218C
MS1	YDR220C
MS1	YDR221W
MS1	YDR229W
MS1	YDR230W
MS1	YDR241W
MS1	YDR244W
MS1	YDR246W
MS1	YDR256C
MS1	YDR266C
MS1	YDR269C
MS1	YDR275W
MS1	YDR276C
MS1	YDR278C
MS1	YDR286C
MS1	YDR287W
MS1	YDR307W
MS1	YDR314C
MS1	YDR315C
MS1	YDR318W
MS1	YDR320C
MS1	YDR321W
MS1	YDR322W
MS1	YDR323C
MS1	YDR329C
MS1	YDR331W
MS1	YDR339C
MS1	YDR340W
MS1	YDR344C
MS1	YDR350C
MS1	YDR351W
MS1	YDR363W-a
MS1	YDR365C
MS1	YDR367W
MS1	YDR368W
MS1	YDR369C
MS1	YDR370C
MS1	YDR380W
MS1	YDR381c-a
MS1	YDR386W
MS1	YDR391C
MS1	YDR392W
MS1	YDR394W
MS1	YDR395W
MS1	YDR396W
MS1	YDR408C
MS1	YDR409W
MS1	YDR411C
MS1	YDR415C
MS1	YDR416W
MS1	YDR420W
MS1	YDR421W
MS1	YDR423C
MS1	YDR424C
MS1	YDR426C
MS1	YDR431W
MS1	YDR434W
MS1	YDR435C
MS1	YDR438W
MS1	YDR444W
MS1	YDR455C
MS1	YDR458C
MS1	YDR462W
MS1	YDR466W
MS1	YDR478W
MS1	YDR482C
MS1	YDR483W
MS1	YDR484W
MS1	YDR488C
MS1	YDR490C
MS1	YDR493W
MS1	YDR495C
MS1	YDR507C
MS1	YDR508C
MS1	YDR517W
MS1	YDR523C
MS1	YDR527W
MS1	YEL004W
MS1	YEL005C
MS1	YEL006W
MS1	YEL009C
MS1	YEL013W
MS1	YEL014C
MS1	YEL020C
MS1	YEL020W-a
MS1	YEL023C
MS1	YEL024W
MS1	YEL030W
MS1	YEL031W
MS1	YEL041W
MS1	YEL042W
MS1	YEL048C
MS1	YEL055C
MS1	YEL056W
MS1	YEL059W
MS1	YEL068C
MS1	YEL074W
MS1	YEL076C
MS1	YER003C
MS1	YER004W
MS1	YER024W
MS1	YER033C
MS1	YER035W
MS1	YER038C
MS1	YER039C-a
MS1	YER040W
MS1	YER041W
MS1	YER044C-a
MS1	YER048W-a
MS1	YER054C
MS1	YER056C
MS1	YER060W
MS1	YER062C
MS1	YER063W
MS1	YER064C
MS1	YER065C
MS1	YER068W
MS1	YER077C
MS1	YER078C
MS1	YER079W
MS1	YER082C
MS1	YER088C
MS1	YER092W
MS1	YER094C
MS1	YER097W
MS1	YER098W
MS1	YER103W
MS1	YER105C
MS1	YER109C
MS1	YER110C
MS1	YER114C
MS1	YER119C
MS1	YER121W
MS1	YER130C
MS1	YER132C
MS1	YER133W
MS1	YER134C
MS1	YER135C
MS1	YER137C
MS1	YER142C
MS1	YER148W
MS1	YER150W
MS1	YER151C
MS1	YER164W
MS1	YER167W
MS1	YER170W
MS1	YER176W
MS1	YER179W
MS1	YER180C
MS1	YER181C
MS1	YER183C
MS1	YER187W-a
MS1	YFL008W
MS1	YFL009W
MS1	YFL012W
MS1	YFL012w-a
MS1	YFL013W-a
MS1	YFL027C
MS1	YFL028C
MS1	YFL030W
MS1	YFL033C
MS1	YFL036W
MS1	YFL042C
MS1	YFL046W
MS1	YFL047W
MS1	YFL051C
MS1	YFL052W
MS1	YFL053W
MS1	YFL063W
MS1	YFR002W
MS1	YFR005C
MS1	YFR008W
MS1	YFR011C
MS1	YFR017C
MS1	YFR018C
MS1	YFR019W
MS1	YFR023W
MS1	YFR026C
MS1	YFR027W
MS1	YFR028C
MS1	YFR030W
MS1	YFR031C
MS1	YFR033C
MS1	YFR034C
MS1	YFR041C
MS1	YFR046C
MS1	YFR048W
MS1	YFR049W
MS1	YFR054C
MS1	YGL004C
MS1	YGL010W
MS1	YGL013C
MS1	YGL017W
MS1	YGL021W
MS1	YGL028C
MS1	YGL033W
MS1	YGL036W
MS1	YGL041C
MS1	YGL043W
MS1	YGL051W
MS1	YGL052W
MS1	YGL053W
MS1	YGL057C
MS1	YGL058W
MS1	YGL059W
MS1	YGL060W
MS1	YGL061C
MS1	YGL064C
MS1	YGL065C
MS1	YGL073W
MS1	YGL079W
MS1	YGL081W
MS1	YGL086W
MS1	YGL090W
MS1	YGL093W
MS1	YGL099W
MS1	YGL100W
MS1	YGL107C
MS1	YGL113W
MS1	YGL116W
MS1	YGL127C
MS1	YGL129C
MS1	YGL132W
MS1	YGL133W
MS1	YGL134W
MS1	YGL138C
MS1	YGL139W
MS1	YGL141W
MS1	YGL142C
MS1	YGL143C
MS1	YGL144C
MS1	YGL145W
MS1	YGL149W
MS1	YGL150C
MS1	YGL152C
MS1	YGL153W
MS1	YGL154C
MS1	YGL158W
MS1	YGL161C
MS1	YGL162W
MS1	YGL166W
MS1	YGL172W
MS1	YGL176C
MS1	YGL177W
MS1	YGL183C
MS1	YGL188C
MS1	YGL192W
MS1	YGL193C
MS1	YGL196W
MS1	YGL202W
MS1	YGL204C
MS1	YGL205W
MS1	YGL210W
MS1	YGL214W
MS1	YGL216W
MS1	YGL217C
MS1	YGL219C
MS1	YGL222C
MS1	YGL228W
MS1	YGL235W
MS1	YGL236C
MS1	YGL240W
MS1	YGL244W
MS1	YGL247W
MS1	YGL258W
MS1	YGL259W
MS1	YGL260W
MS1	YGL262W
MS1	YGL263W
MS1	YGR001C
MS1	YGR005C
MS1	YGR010W
MS1	YGR015C
MS1	YGR021W
MS1	YGR024C
MS1	YGR027W-a
MS1	YGR028W
MS1	YGR039W
MS1	YGR040W
MS1	YGR041W
MS1	YGR043C
MS1	YGR045C
MS1	YGR051C
MS1	YGR054W
MS1	YGR059W
MS1	YGR064W
MS1	YGR069W
MS1	YGR074W
MS1	YGR076C
MS1	YGR077C
MS1	YGR084C
MS1	YGR088W
MS1	YGR089W
MS1	YGR090W
MS1	YGR091W
MS1	YGR093W
MS1	YGR100W
MS1	YGR102C
MS1	YGR104C
MS1	YGR108W
MS1	YGR114C
MS1	YGR121C
MS1	YGR126W
MS1	YGR134W
MS1	YGR138C
MS1	YGR142W
MS1	YGR154C
MS1	YGR155W
MS1	YGR156W
MS1	YGR157W
MS1	YGR159C
MS1	YGR160W
MS1	YGR166W
MS1	YGR171C
MS1	YGR175C
MS1	YGR178C
MS1	YGR179C
MS1	YGR182C
MS1	YGR186W
MS1	YGR188C
MS1	YGR190C
MS1	YGR194C
MS1	YGR195W
MS1	YGR198W
MS1	YGR199W
MS1	YGR203W
MS1	YGR204W
MS1	YGR206W
MS1	YGR212W
MS1	YGR216C
MS1	YGR217W
MS1	YGR223C
MS1	YGR225W
MS1	YGR226C
MS1	YGR228W
MS1	YGR232W
MS1	YGR238C
MS1	YGR248W
MS1	YGR249W
MS1	YGR250C
MS1	YGR252W
MS1	YGR255C
MS1	YGR258C
MS1	YGR263C
MS1	YGR265W
MS1	YGR270W
MS1	YGR271W
MS1	YGR271c-a
MS1	YGR273C
MS1	YGR275W
MS1	YGR288W
MS1	YGR290W
MS1	YGR292W
MS1	YGR293C
MS1	YGR295C
MS1	YHL007C
MS1	YHL009C
MS1	YHL009W-a
MS1	YHL012W
MS1	YHL013C
MS1	YHL014C
MS1	YHL017W
MS1	YHL018W
MS1	YHL019C
MS1	YHL023C
MS1	YHL024W
MS1	YHL025W
MS1	YHL026C
MS1	YHL031C
MS1	YHL032C
MS1	YHL036W
MS1	YHL044W
MS1	YHR001W
MS1	YHR003C
MS1	YHR004C
MS1	YHR013C
MS1	YHR021C
MS1	YHR023W
MS1	YHR025W
MS1	YHR026W
MS1	YHR034C
MS1	YHR035W
MS1	YHR044C
MS1	YHR048W
MS1	YHR067W
MS1	YHR068W
MS1	YHR069C
MS1	YHR071W
MS1	YHR079C-a
MS1	YHR086W
MS1	YHR088W
MS1	YHR091C
MS1	YHR094C
MS1	YHR095W
MS1	YHR101C
MS1	YHR102W
MS1	YHR104W
MS1	YHR110W
MS1	YHR111W
MS1	YHR115C
MS1	YHR118C
MS1	YHR123W
MS1	YHR124W
MS1	YHR125W
MS1	YHR126C
MS1	YHR130C
MS1	YHR137W
MS1	YHR140W
MS1	YHR145C
MS1	YHR147C
MS1	YHR162W
MS1	YHR164C
MS1	YHR166C
MS1	YHR167W
MS1	YHR171W
MS1	YHR176W
MS1	YHR182W
MS1	YHR184W
MS1	YHR185C
MS1	YHR192W
MS1	YHR195W
MS1	YHR196W
MS1	YHR198C
MS1	YHR200W
MS1	YHR207C
MS1	YHR211W
MS1	YHR212C
MS1	YHR217C
MS1	YIL001W
MS1	YIL002C
MS1	YIL007C
MS1	YIL008W
MS1	YIL009C-a
MS1	YIL014W
MS1	YIL023C
MS1	YIL024C
MS1	YIL026C
MS1	YIL027C
MS1	YIL028W
MS1	YIL031W
MS1	YIL032C
MS1	YIL036W
MS1	YIL042C
MS1	YIL048W
MS1	YIL050W
MS1	YIL053W
MS1	YIL054W
MS1	YIL056W
MS1	YIL057C
MS1	YIL058W
MS1	YIL059C
MS1	YIL068C
MS1	YIL070C
MS1	YIL071C
MS1	YIL072W
MS1	YIL073C
MS1	YIL077C
MS1	YIL080W
MS1	YIL082W-a
MS1	YIL084C
MS1	YIL093C
MS1	YIL095W
MS1	YIL096C
MS1	YIL097W
MS1	YIL099W
MS1	YIL100W
MS1	YIL107C
MS1	YIL111W
MS1	YIL112W
MS1	YIL113W
MS1	YIL119C
MS1	YIL120W
MS1	YIL126W
MS1	YIL127C
MS1	YIL128W
MS1	YIL129C
MS1	YIL132C
MS1	YIL134W
MS1	YIL140W
MS1	YIL144W
MS1	YIL146C
MS1	YIL147C
MS1	YIL152W
MS1	YIL154C
MS1	YIL156W
MS1	YIL157C
MS1	YIL163C
MS1	YIL166C
MS1	YIL172C
MS1	YIL174W
MS1	YIL175W
MS1	YIR001C
MS1	YIR002C
MS1	YIR004W
MS1	YIR005W
MS1	YIR011C
MS1	YIR013C
MS1	YIR018W
MS1	YIR019C
MS1	YIR020W-b
MS1	YIR026C
MS1	YIR027C
MS1	YIR032C
MS1	YIR040C
MS1	YJL001W
MS1	YJL007C
MS1	YJL012c-a
MS1	YJL015C
MS1	YJL022W
MS1	YJL030W
MS1	YJL041W
MS1	YJL047C
MS1	YJL050W
MS1	YJL051W
MS1	YJL053W
MS1	YJL054W
MS1	YJL061W
MS1	YJL071W
MS1	YJL074C
MS1	YJL076W
MS1	YJL078C
MS1	YJL084C
MS1	YJL086C
MS1	YJL094C
MS1	YJL095W
MS1	YJL099W
MS1	YJL100W
MS1	YJL106W
MS1	YJL108C
MS1	YJL109C
MS1	YJL118W
MS1	YJL119C
MS1	YJL132W
MS1	YJL135W
MS1	YJL139C
MS1	YJL142C
MS1	YJL147C
MS1	YJL155C
MS1	YJL160C
MS1	YJL162C
MS1	YJL169W
MS1	YJL170C
MS1	YJL173C
MS1	YJL179W
MS1	YJL180C
MS1	YJL181W
MS1	YJL183W
MS1	YJL187C
MS1	YJL193W
MS1	YJL194W
MS1	YJL195C
MS1	YJL202C
MS1	YJL206C
MS1	YJL214W
MS1	YJL215C
MS1	YJL222W
MS1	YJR003C
MS1	YJR010W
MS1	YJR011C
MS1	YJR012C
MS1	YJR013W
MS1	YJR017C
MS1	YJR018W
MS1	YJR019C
MS1	YJR020W
MS1	YJR021C
MS1	YJR030C
MS1	YJR033C
MS1	YJR034W
MS1	YJR035W
MS1	YJR037W
MS1	YJR038C
MS1	YJR039W
MS1	YJR042W
MS1	YJR044C
MS1	YJR053W
MS1	YJR054W
MS1	YJR065C
MS1	YJR066W
MS1	YJR070C
MS1	YJR078W
MS1	YJR083C
MS1	YJR090C
MS1	YJR091C
MS1	YJR093C
MS1	YJR094C
MS1	YJR102C
MS1	YJR108W
MS1	YJR109C
MS1	YJR112W
MS1	YJR114W
MS1	YJR117W
MS1	YJR126C
MS1	YJR128W
MS1	YJR129C
MS1	YJR132W
MS1	YJR134C
MS1	YJR135W-a
MS1	YJR137C
MS1	YJR138W
MS1	YJR140C
MS1	YJR141W
MS1	YJR147W
MS1	YJR149W
MS1	YJR155W
MS1	YJR156C
MS1	YJR157W
MS1	YJR159W
MS1	YJR160C
MS1	YJR161C
MS1	YJR162C
MS1	YKL001C
MS1	YKL002W
MS1	YKL003C
MS1	YKL005C
MS1	YKL006C-a
MS1	YKL012W
MS1	YKL017C
MS1	YKL018c-a
MS1	YKL023W
MS1	YKL024C
MS1	YKL028W
MS1	YKL035W
MS1	YKL038W
MS1	YKL039W
MS1	YKL047W
MS1	YKL053C-a
MS1	YKL064W
MS1	YKL065C
MS1	YKL073W
MS1	YKL075C
MS1	YKL078W
MS1	YKL085W
MS1	YKL087C
MS1	YKL102C
MS1	YKL103C
MS1	YKL111C
MS1	YKL115C
MS1	YKL123W
MS1	YKL125W
MS1	YKL127W
MS1	YKL131W
MS1	YKL135C
MS1	YKL139W
MS1	YKL146W
MS1	YKL147C
MS1	YKL149C
MS1	YKL158W
MS1	YKL159C
MS1	YKL160W
MS1	YKL162C-a
MS1	YKL164C
MS1	YKL167C
MS1	YKL169C
MS1	YKL173W
MS1	YKL174C
MS1	YKL175W
MS1	YKL176C
MS1	YKL177W
MS1	YKL193C
MS1	YKL195W
MS1	YKL198C
MS1	YKL206C
MS1	YKL207W
MS1	YKL208W
MS1	YKL209C
MS1	YKL210W
MS1	YKL211C
MS1	YKL212W
MS1	YKL214C
MS1	YKL222C
MS1	YKR002W
MS1	YKR004C
MS1	YKR005C
MS1	YKR006C
MS1	YKR008W
MS1	YKR009C
MS1	YKR011C
MS1	YKR012C
MS1	YKR013W
MS1	YKR022C
MS1	YKR029C
MS1	YKR031C
MS1	YKR032W
MS1	YKR034W
MS1	YKR035C
MS1	YKR037C
MS1	YKR041W
MS1	YKR045C
MS1	YKR046C
MS1	YKR050W
MS1	YKR056W
MS1	YKR060W
MS1	YKR064W
MS1	YKR069W
MS1	YKR071C
MS1	YKR077W
MS1	YKR080W
MS1	YKR081C
MS1	YKR082W
MS1	YKR086W
MS1	YKR093W
MS1	YKR096W
MS1	YKR097W
MS1	YKR099W
MS1	YKR102W
MS1	YKR103W
MS1	YKR105C
MS1	YLL002W
MS1	YLL003W
MS1	YLL006W
MS1	YLL007C
MS1	YLL015W
MS1	YLL018C-a
MS1	YLL020C
MS1	YLL030C
MS1	YLL032C
MS1	YLL038C
MS1	YLL040C
MS1	YLL045C
MS1	YLL046C
MS1	YLL049W
MS1	YLL054C
MS1	YLL056C
MS1	YLL057C
MS1	YLR003C
MS1	YLR006C
MS1	YLR007W
MS1	YLR008C
MS1	YLR010C
MS1	YLR011W
MS1	YLR014C
MS1	YLR015W
MS1	YLR019W
MS1	YLR027C
MS1	YLR041W
MS1	YLR042C
MS1	YLR049C
MS1	YLR053C
MS1	YLR054C
MS1	YLR066W
MS1	YLR074C
MS1	YLR076C
MS1	YLR082C
MS1	YLR085C
MS1	YLR086W
MS1	YLR093C
MS1	YLR094C
MS1	YLR096W
MS1	YLR098C
MS1	YLR100W
MS1	YLR106C
MS1	YLR107W
MS1	YLR121C
MS1	YLR122C
MS1	YLR123C
MS1	YLR125W
MS1	YLR129W
MS1	YLR135W
MS1	YLR141W
MS1	YLR142W
MS1	YLR145W
MS1	YLR149c-a
MS1	YLR152C
MS1	YLR154C
MS1	YLR154w-a
MS1	YLR157C
MS1	YLR158C
MS1	YLR160C
MS1	YLR166C
MS1	YLR173W
MS1	YLR176C
MS1	YLR177W
MS1	YLR180W
MS1	YLR182W
MS1	YLR189C
MS1	YLR195C
MS1	YLR203C
MS1	YLR216C
MS1	YLR224W
MS1	YLR231C
MS1	YLR234W
MS1	YLR236C
MS1	YLR238W
MS1	YLR242C
MS1	YLR245C
MS1	YLR246W
MS1	YLR260W
MS1	YLR261C
MS1	YLR263W
MS1	YLR266C
MS1	YLR267W
MS1	YLR268W
MS1	YLR278C
MS1	YLR279W
MS1	YLR280C
MS1	YLR283W
MS1	YLR284C
MS1	YLR287C
MS1	YLR305C
MS1	YLR308W
MS1	YLR309C
MS1	YLR310C
MS1	YLR314C
MS1	YLR318W
MS1	YLR324W
MS1	YLR334C
MS1	YLR336C
MS1	YLR341W
MS1	YLR346C
MS1	YLR353W
MS1	YLR356W
MS1	YLR360W
MS1	YLR362W
MS1	YLR366W
MS1	YLR382C
MS1	YLR385C
MS1	YLR387C
MS1	YLR390W
MS1	YLR408C
MS1	YLR410W
MS1	YLR411W
MS1	YLR412W
MS1	YLR415C
MS1	YLR418C
MS1	YLR419W
MS1	YLR420W
MS1	YLR429W
MS1	YLR430W
MS1	YLR431C
MS1	YLR433C
MS1	YLR437C
MS1	YLR439W
MS1	YLR443W
MS1	YLR446W
MS1	YLR449W
MS1	YLR451W
MS1	YLR454W
MS1	YLR457C
MS1	YLR458W
MS1	YLR460C
MS1	YLR463C
MS1	YML001W
MS1	YML006C
MS1	YML009w-b
MS1	YML013W
MS1	YML014W
MS1	YML015C
MS1	YML021C
MS1	YML027W
MS1	YML031W
MS1	YML034W
MS1	YML035C
MS1	YML036W
MS1	YML037C
MS1	YML038C
MS1	YML052W
MS1	YML055W
MS1	YML057c-a
MS1	YML071C
MS1	YML075C
MS1	YML077W
MS1	YML080W
MS1	YML082W
MS1	YML083C
MS1	YML084W
MS1	YML092C
MS1	YML093W
MS1	YML095C
MS1	YML095C-a
MS1	YML096W
MS1	YML099w-a
MS1	YML101c-a
MS1	YML102C-a
MS1	YML102W
MS1	YML110C
MS1	YML111W
MS1	YML112W
MS1	YML114C
MS1	YML116W
MS1	YML116w-a
MS1	YML121W
MS1	YML125C
MS1	YMR001C
MS1	YMR002W
MS1	YMR003W
MS1	YMR004W
MS1	YMR005W
MS1	YMR007W
MS1	YMR009W
MS1	YMR012W
MS1	YMR018W
MS1	YMR021C
MS1	YMR022W
MS1	YMR023C
MS1	YMR024W
MS1	YMR025W
MS1	YMR026C
MS1	YMR028W
MS1	YMR031W-a
MS1	YMR035W
MS1	YMR041C
MS1	YMR046C
MS1	YMR047C
MS1	YMR052W
MS1	YMR055C
MS1	YMR057C
MS1	YMR060C
MS1	YMR061W
MS1	YMR068W
MS1	YMR070W
MS1	YMR072W
MS1	YMR073C
MS1	YMR075W
MS1	YMR080C
MS1	YMR084W
MS1	YMR087W
MS1	YMR089C
MS1	YMR091C
MS1	YMR103C
MS1	YMR107W
MS1	YMR112C
MS1	YMR119W
MS1	YMR123W
MS1	YMR124W
MS1	YMR126C
MS1	YMR128W
MS1	YMR130W
MS1	YMR131C
MS1	YMR134W
MS1	YMR139W
MS1	YMR144W
MS1	YMR145C
MS1	YMR151W
MS1	YMR152W
MS1	YMR153C-a
MS1	YMR156C
MS1	YMR164C
MS1	YMR166C
MS1	YMR169C
MS1	YMR182C
MS1	YMR188C
MS1	YMR193W
MS1	YMR213W
MS1	YMR218C
MS1	YMR232W
MS1	YMR234W
MS1	YMR235C
MS1	YMR236W
MS1	YMR237W
MS1	YMR238W
MS1	YMR240C
MS1	YMR243C
MS1	YMR245W
MS1	YMR250W
MS1	YMR254C
MS1	YMR258C
MS1	YMR264W
MS1	YMR265C
MS1	YMR266W
MS1	YMR267W
MS1	YMR268C
MS1	YMR273C
MS1	YMR278W
MS1	YMR282C
MS1	YMR284W
MS1	YMR288W
MS1	YMR290C
MS1	YMR290W-a
MS1	YMR298W
MS1	YMR304C-a
MS1	YMR304W
MS1	YMR310C
MS1	YMR311C
MS1	YMR313C
MS1	YMR316W
MS1	YMR319C
MS1	YMR320W
MS1	YMR322C
MS1	YMR326C
MS1	YNL002C
MS1	YNL003C
MS1	YNL025C
MS1	YNL026W
MS1	YNL028W
MS1	YNL033W
MS1	YNL034W
MS1	YNL038W
MS1	YNL039W
MS1	YNL044W
MS1	YNL046W
MS1	YNL050C
MS1	YNL056W
MS1	YNL061W
MS1	YNL063W
MS1	YNL066W
MS1	YNL078W
MS1	YNL081C
MS1	YNL084C
MS1	YNL085W
MS1	YNL089C
MS1	YNL090W
MS1	YNL093W
MS1	YNL094W
MS1	YNL102W
MS1	YNL107W
MS1	YNL109W
MS1	YNL112W
MS1	YNL113W
MS1	YNL114C
MS1	YNL118C
MS1	YNL125C
MS1	YNL126W
MS1	YNL131W
MS1	YNL132W
MS1	YNL137C
MS1	YNL139C
MS1	YNL140C
MS1	YNL141W
MS1	YNL142W
MS1	YNL146W
MS1	YNL156C
MS1	YNL166C
MS1	YNL171C
MS1	YNL172W
MS1	YNL173C
MS1	YNL176C
MS1	YNL177C
MS1	YNL189W
MS1	YNL192W
MS1	YNL193W
MS1	YNL196C
MS1	YNL197C
MS1	YNL201C
MS1	YNL203C
MS1	YNL212W
MS1	YNL213C
MS1	YNL224C
MS1	YNL225C
MS1	YNL227C
MS1	YNL229C
MS1	YNL233W
MS1	YNL245C
MS1	YNL248C
MS1	YNL249C
MS1	YNL253W
MS1	YNL255C
MS1	YNL257C
MS1	YNL259C
MS1	YNL279W
MS1	YNL284C
MS1	YNL285W
MS1	YNL287W
MS1	YNL288W
MS1	YNL291C
MS1	YNL295W
MS1	YNL297C
MS1	YNL303W
MS1	YNL309W
MS1	YNL311C
MS1	YNL312W
MS1	YNL315C
MS1	YNL316C
MS1	YNL318C
MS1	YNL319W
MS1	YNL334C
MS1	YNL337W
MS1	YNR001C
MS1	YNR002C
MS1	YNR003C
MS1	YNR011C
MS1	YNR019W
MS1	YNR021W
MS1	YNR028W
MS1	YNR029C
MS1	YNR034w-a
MS1	YNR035C
MS1	YNR039C
MS1	YNR048W
MS1	YNR052C
MS1	YNR056C
MS1	YNR057C
MS1	YNR058W
MS1	YNR059W
MS1	YNR063W
MS1	YNR067C
MS1	YNR069C
MS1	YNR070W
MS1	YNR071C
MS1	YNR077C
MS1	YOL004W
MS1	YOL005C
MS1	YOL006C
MS1	YOL007C
MS1	YOL010W
MS1	YOL011W
MS1	YOL013C
MS1	YOL013W-a
MS1	YOL021C
MS1	YOL022C
MS1	YOL029C
MS1	YOL037C
MS1	YOL043C
MS1	YOL044W
MS1	YOL045W
MS1	YOL051W
MS1	YOL053W
MS1	YOL060C
MS1	YOL063C
MS1	YOL065C
MS1	YOL067C
MS1	YOL072W
MS1	YOL075C
MS1	YOL076W
MS1	YOL077W-a
MS1	YOL084W
MS1	YOL089C
MS1	YOL090W
MS1	YOL092W
MS1	YOL094C
MS1	YOL096C
MS1	YOL099C
MS1	YOL100W
MS1	YOL104C
MS1	YOL106W
MS1	YOL118C
MS1	YOL122C
MS1	YOL130W
MS1	YOL132W
MS1	YOL134C
MS1	YOL138C
MS1	YOL150C
MS1	YOL151W
MS1	YOL152W
MS1	YOL153C
MS1	YOL154W
MS1	YOL155C
MS1	YOL159C
MS1	YOL160W
MS1	YOL166C
MS1	YOR008C-a
MS1	YOR012W
MS1	YOR015W
MS1	YOR016C
MS1	YOR018W
MS1	YOR019W
MS1	YOR020C
MS1	YOR027W
MS1	YOR030W
MS1	YOR032C
MS1	YOR033C
MS1	YOR038C
MS1	YOR039W
MS1	YOR043W
MS1	YOR044W
MS1	YOR046C
MS1	YOR049C
MS1	YOR052C
MS1	YOR057W
MS1	YOR066W
MS1	YOR067C
MS1	YOR078W
MS1	YOR080W
MS1	YOR104W
MS1	YOR113W
MS1	YOR120W
MS1	YOR121C
MS1	YOR126C
MS1	YOR139C
MS1	YOR150W
MS1	YOR163W
MS1	YOR165W
MS1	YOR166C
MS1	YOR168W
MS1	YOR169C
MS1	YOR173W
MS1	YOR180C
MS1	YOR183W
MS1	YOR189W
MS1	YOR191W
MS1	YOR192C
MS1	YOR193W
MS1	YOR195W
MS1	YOR196C
MS1	YOR200W
MS1	YOR204W
MS1	YOR210W
MS1	YOR211C
MS1	YOR214C
MS1	YOR215C
MS1	YOR223W
MS1	YOR227W
MS1	YOR231W
MS1	YOR233W
MS1	YOR235W
MS1	YOR239W
MS1	YOR240W
MS1	YOR241W
MS1	YOR242C
MS1	YOR243C
MS1	YOR255W
MS1	YOR256C
MS1	YOR258W
MS1	YOR261C
MS1	YOR263C
MS1	YOR264W
MS1	YOR267C
MS1	YOR275C
MS1	YOR283W
MS1	YOR287C
MS1	YOR291W
MS1	YOR296W
MS1	YOR304W
MS1	YOR305W
MS1	YOR307C
MS1	YOR308C
MS1	YOR309C
MS1	YOR321W
MS1	YOR325W
MS1	YOR329C
MS1	YOR336W
MS1	YOR337W
MS1	YOR338W
MS1	YOR342C
MS1	YOR352W
MS1	YOR356W
MS1	YOR365C
MS1	YOR368W
MS1	YOR373W
MS1	YOR379C
MS1	YOR391C
MS1	YPL009C
MS1	YPL015C
MS1	YPL016W
MS1	YPL017C
MS1	YPL023C
MS1	YPL030W
MS1	YPL033C
MS1	YPL046C
MS1	YPL047W
MS1	YPL056C
MS1	YPL062W
MS1	YPL068C
MS1	YPL071C
MS1	YPL072W
MS1	YPL083C
MS1	YPL088W
MS1	YPL089C
MS1	YPL093W
MS1	YPL094C
MS1	YPL096c-a
MS1	YPL099C
MS1	YPL101W
MS1	YPL104W
MS1	YPL110C
MS1	YPL112C
MS1	YPL114W
MS1	YPL116W
MS1	YPL124W
MS1	YPL126W
MS1	YPL128C
MS1	YPL130W
MS1	YPL132W
MS1	YPL134C
MS1	YPL136W
MS1	YPL137C
MS1	YPL138C
MS1	YPL146C
MS1	YPL150W
MS1	YPL151C
MS1	YPL154C
MS1	YPL155C
MS1	YPL160W
MS1	YPL164C
MS1	YPL166W
MS1	YPL167C
MS1	YPL171C
MS1	YPL172C
MS1	YPL175W
MS1	YPL176C
MS1	YPL177C
MS1	YPL179W
MS1	YPL181W
MS1	YPL183W-a
MS1	YPL185W
MS1	YPL186C
MS1	YPL187W
MS1	YPL191C
MS1	YPL192C
MS1	YPL195W
MS1	YPL199C
MS1	YPL203W
MS1	YPL205C
MS1	YPL207W
MS1	YPL208W
MS1	YPL211W
MS1	YPL215W
MS1	YPL216W
MS1	YPL217C
MS1	YPL219W
MS1	YPL225W
MS1	YPL226W
MS1	YPL227C
MS1	YPL229W
MS1	YPL233W
MS1	YPL243W
MS1	YPL250C
MS1	YPL254W
MS1	YPL260W
MS1	YPL262W
MS1	YPL265W
MS1	YPL267W
MS1	YPL269W
MS1	YPL270W
MS1	YPL273W
MS1	YPL275W
MS1	YPL280W
MS1	YPR001W
MS1	YPR004C
MS1	YPR006C
MS1	YPR008W
MS1	YPR012W
MS1	YPR022C
MS1	YPR024W
MS1	YPR029C
MS1	YPR030W
MS1	YPR032W
MS1	YPR039W
MS1	YPR040W
MS1	YPR042C
MS1	YPR044C
MS1	YPR046W
MS1	YPR051W
MS1	YPR052C
MS1	YPR058W
MS1	YPR061C
MS1	YPR066W
MS1	YPR070W
MS1	YPR071W
MS1	YPR072W
MS1	YPR074C
MS1	YPR074w-a
MS1	YPR075C
MS1	YPR076W
MS1	YPR082C
MS1	YPR083W
MS1	YPR084W
MS1	YPR086W
MS1	YPR091C
MS1	YPR092W
MS1	YPR094W
MS1	YPR095C
MS1	YPR096C
MS1	YPR107C
MS1	YPR110C
MS1	YPR111W
MS1	YPR114W
MS1	YPR115W
MS1	YPR116W
MS1	YPR119W
MS1	YPR120C
MS1	YPR124W
MS1	YPR125W
MS1	YPR128C
MS1	YPR135W
MS1	YPR136C
MS1	YPR138C
MS1	YPR139C
MS1	YPR140W
MS1	YPR141C
MS1	YPR144C
MS1	YPR147C
MS1	YPR148C
MS1	YPR149W
MS1	YPR151C
MS1	YPR152C
MS1	YPR159W
MS1	YPR161C
MS1	YPR163C
MS1	YPR164W
MS1	YPR166C
MS1	YPR169W
MS1	YPR170C
MS1	YPR171W
MS1	YPR174C
MS1	YPR177C
MS1	YPR178W
MS1	YPR181C
MS1	YPR188C
MS1	YPR189W
MS1	YPR191W
MS1	YPR193C
MS1	YPR197C
MS1	YPR199C
MS1	YPR202W
MS1	YPR203W
MS1	YPR204W
MS10	YAL059W
MS10	YBR088C
MS10	YCR013C
MS10	YDL234C
MS10	YDR105C
MS10	YDR210W
MS10	YDR300C
MS10	YDR372C
MS10	YER129W
MS10	YER158C
MS10	YFL049W
MS10	YGL014W
MS10	YGL082W
MS10	YGL174W
MS10	YGR081C
MS10	YGR135W
MS10	YGR277C
MS10	YJR063W
MS10	YJR133W
MS10	YKR078W
MS10	YLR057W
MS10	YLR097C
MS10	YLR174W
MS10	YLR288C
MS10	YLR416C
MS10	YLR423C
MS10	YML079W
MS10	YMR053C
MS10	YMR321C
MS10	YNL221C
MS10	YNL256W
MS10	YOL125W
MS10	YPL031C
MS10	YPL042C
MS10	YPL122C
MS10	YPL139C
MS10	YPL246C
MS10	YPR007C
MS2	Q0017
MS2	Q0045
MS2	Q0055
MS2	Q0060
MS2	Q0075
MS2	Q0080
MS2	Q0085
MS2	Q0105
MS2	Q0110
MS2	Q0115
MS2	Q0120
MS2	Q0130
MS2	Q0144
MS2	Q0182
MS2	Q0255
MS2	Q0275
MS2	YAL004W
MS2	YAL009W
MS2	YAL019W
MS2	YAL024C
MS2	YAL029C
MS2	YAL035W
MS2	YAL036C
MS2	YAL042c-a
MS2	YAL045C
MS2	YAL046C
MS2	YAL049C
MS2	YAL060W
MS2	YAL064W
MS2	YAL069W
MS2	YAR009C
MS2	YAR010C
MS2	YAR014C
MS2	YAR023C
MS2	YBL002W
MS2	YBL005W-a
MS2	YBL005W-b
MS2	YBL013W
MS2	YBL028C
MS2	YBL032W
MS2	YBL040C
MS2	YBL041W
MS2	YBL048W
MS2	YBL060W
MS2	YBL071w-a
MS2	YBL072C
MS2	YBL090W
MS2	YBL091C-a
MS2	YBL092W
MS2	YBL101W-a
MS2	YBL101W-b
MS2	YBL104C
MS2	YBR003W
MS2	YBR005W
MS2	YBR008C
MS2	YBR012W-b
MS2	YBR025C
MS2	YBR031W
MS2	YBR035C
MS2	YBR037C
MS2	YBR048W
MS2	YBR049C
MS2	YBR054W
MS2	YBR067C
MS2	YBR073W
MS2	YBR074W
MS2	YBR082C
MS2	YBR084C-a
MS2	YBR089C-a
MS2	YBR101C
MS2	YBR103c-a
MS2	YBR114W
MS2	YBR121C
MS2	YBR134W
MS2	YBR191W
MS2	YBR221C
MS2	YCL001W-a
MS2	YCL019W
MS2	YCL036W
MS2	YCL037C
MS2	YCL044C
MS2	YCL045C
MS2	YCL055W
MS2	YCL058C
MS2	YCR009C
MS2	YCR033W
MS2	YCR063W
MS2	YCR083W
MS2	YCR087C-a
MS2	YCR093W
MS2	YCR094W
MS2	YCR099C
MS2	YCR105W
MS2	YCR107W
MS2	YDL006W
MS2	YDL015C
MS2	YDL016C
MS2	YDL039C
MS2	YDL053C
MS2	YDL059C
MS2	YDL060W
MS2	YDL061C
MS2	YDL082W
MS2	YDL087C
MS2	YDL092W
MS2	YDL100C
MS2	YDL112W
MS2	YDL116W
MS2	YDL121C
MS2	YDL126C
MS2	YDL133W
MS2	YDL136W
MS2	YDL145C
MS2	YDL161W
MS2	YDL182W
MS2	YDL236W
MS2	YDL240W
MS2	YDL247W
MS2	YDR051C
MS2	YDR062W
MS2	YDR067C
MS2	YDR092W
MS2	YDR095C
MS2	YDR098C-b
MS2	YDR111C
MS2	YDR117C
MS2	YDR141C
MS2	YDR162C
MS2	YDR171W
MS2	YDR190C
MS2	YDR194C
MS2	YDR208W
MS2	YDR210W-b
MS2	YDR210W-c
MS2	YDR210c-c
MS2	YDR211W
MS2	YDR214W
MS2	YDR222W
MS2	YDR224C
MS2	YDR228C
MS2	YDR233C
MS2	YDR245W
MS2	YDR248C
MS2	YDR252W
MS2	YDR261C
MS2	YDR261C-c
MS2	YDR262W
MS2	YDR264C
MS2	YDR271C
MS2	YDR279W
MS2	YDR313C
MS2	YDR322C-a
MS2	YDR327W
MS2	YDR352W
MS2	YDR357C
MS2	YDR361C
MS2	YDR362C
MS2	YDR365W-a
MS2	YDR418W
MS2	YDR422C
MS2	YDR432W
MS2	YDR447C
MS2	YDR467C
MS2	YDR471W
MS2	YDR475C
MS2	YDR477W
MS2	YDR489W
MS2	YDR500C
MS2	YDR510W
MS2	YDR525W-a
MS2	YDR526C
MS2	YDR529C
MS2	YDR531W
MS2	YDR534C
MS2	YDR541C
MS2	YDR543C
MS2	YEL001C
MS2	YEL002C
MS2	YEL017W
MS2	YEL019C
MS2	YEL026W
MS2	YEL032W
MS2	YEL038W
MS2	YEL040W
MS2	YEL045C
MS2	YEL051W
MS2	YEL059C-a
MS2	YEL061C
MS2	YEL065W
MS2	YER002W
MS2	YER005W
MS2	YER007C-a
MS2	YER007W
MS2	YER009W
MS2	YER012W
MS2	YER014c-a
MS2	YER022W
MS2	YER026C
MS2	YER027C
MS2	YER028C
MS2	YER031C
MS2	YER036C
MS2	YER043C
MS2	YER044C
MS2	YER052C
MS2	YER061C
MS2	YER069W
MS2	YER070W
MS2	YER081W
MS2	YER086W
MS2	YER087c-b
MS2	YER091C
MS2	YER091C-a
MS2	YER102W
MS2	YER104W
MS2	YER111C
MS2	YER128W
MS2	YER131W
MS2	YER137C-a
MS2	YER138C
MS2	YER149C
MS2	YER159C-a
MS2	YER160C
MS2	YER172C
MS2	YER178W
MS2	YER189W
MS2	YFL001W
MS2	YFL003C
MS2	YFL018C
MS2	YFL021W
MS2	YFL034C-b
MS2	YFL038C
MS2	YFL044C
MS2	YFL048C
MS2	YFL055W
MS2	YFR007W
MS2	YFR009W
MS2	YFR022W
MS2	YFR031C-a
MS2	YFR032C-a
MS2	YFR038W
MS2	YFR056C
MS2	YGL011C
MS2	YGL023C
MS2	YGL049C
MS2	YGL071W
MS2	YGL077C
MS2	YGL083W
MS2	YGL087C
MS2	YGL096W
MS2	YGL098W
[truncated: 4,389 more rows]
