# Supplementary material for: ICON-GEMs: integration of co-expression network in genome-scale metabolic models, shedding light through systems biology
Source: BMC Bioinformatics. 2023 Dec 21;24:492. doi: 10.1186/s12859-023-05599-0 (PMC10740312; doi:10.1186/s12859-023-05599-0)
Supplement: Supplementary file 5 — Additional file 5. The detailed results of Gene Ontology (GO) and KEGG pathway enrichment analysis. [file 12859_2023_5599_MOESM5_ESM.xlsx]

## Sheet: Ecoli
Additional File 5
Modules (Number of genes)	GO Terms			KEGG Pathway (Adjusted p-Value)
	(Benjamini-Adjusted p-Value)
	Biological Process	Cellular Component	Molecular Function
ME1 (904)	cellular response to DNA damage stimulus	-	oxidoreductase activity	Microbial metabolism in diverse environments
	0.00025		0.03	2e-05
				Metabolic pathways
				0.00066
				Butanoate metabolism
				0.019
				beta-Alanine metabolism
				0.019
				Fatty acid degradation
				0.023
ME2 (1205)	translation	cytosol	RNA binding	Biosynthesis of cofactors
	1.2e-14	3.9e-13	1.9e-12	1.6e-07
	cytoplasmic translation	ribonucleoprotein complex	structural constituent of ribosome	Biosynthesis of amino acids
	2e-09	2.5e-09	8.9e-09	7.7e-05
	cellular amino acid biosynthetic process	cytoplasm	rRNA binding	Biosynthesis of secondary metabolites
	6.6e-05	4.1e-09	0.00037	0.00031
	rRNA processing	ribosome	magnesium ion binding	Ribosome
	0.00071	6.9e-09	0.0012	0.00098
	pyrimidine nucleotide biosynthetic process	cytosolic small ribosomal subunit	tRNA binding	Arginine biosynthesis
	0.008	0.00067	0.0015	0.0077
ME3 (130)	Mo-molybdopterin cofactor biosynthetic process	cytosol		Biosynthesis of cofactors
	0.00069	0.0047		0.00015
				Sulfur relay system
				0.044
ME4 (121)	sulfate transport	ATP-binding cassette (ABC) transporter complex, transmembrane substrate-binding subunit-containing	ATPase-coupled sulfate transmembrane transporter activity	Sulfur metabolism
	0.00033	0.017	0.05	5.4e-05
	thiosulfate transport	integral component of plasma membrane		ABC transporters
	0.0015	0.031		0.019
	sulfate transmembrane transport	proton-transporting ATP synthase complex
	0.0023	0.031
ME5 (183)	carbohydrate transport		lyase activity	Pentose and glucuronate interconversions
	0.047		0.0014	0.00037
			metalloendopeptidase activity
			0.00079
ME6 (106)	sphingolipid biosynthetic process	integral component of membrane	transporter activity	Phenylalanine, tyrosine and tryptophan biosynthesis
	0.041	0.066	0.0077	0.00064
	aromatic amino acid family biosynthetic process			Biosynthesis of amino acids
	0.00062			0.0097
				Biosynthesis of secondary metabolites
				0.028
ME7 (166)	histidine biosynthetic process	integral component of membrane	transferase activity	Histidine metabolism
	0.0001	0.017	1.1e-10	1.2e-07
	cellular response to DNA damage stimulus
	0.0093
	SOS response
	0.038
ME8 (108)	colanic acid biosynthetic process
	2e-05
	phage shock
	0.0034
	lipopolysaccharide biosynthetic process
	0.015
ME9 (262)	anaerobic respiration	NADH dehydrogenase complex	4 iron, 4 sulfur cluster binding	Two-component system
	7.7e-06	0.0001	1.1e-05	0.0005
	anaerobic electron transport chain	respiratory chain complex I	iron-sulfur cluster binding	Oxidative phosphorylation
	0.00015	0.0001	1.8e-05	0.0068
	respiratory electron transport chain	plasma membrane respiratory chain complex I	NADH dehydrogenase activity
	0.00021	0.00021	0.0051
	nitrate assimilation		quinone binding
	0.0061		0.0056
G10-G14	-	-	-	-

## Sheet: Scerevisiae
Modules (Number of genes)	GO Terms			KEGG Pathway (Adjusted p-Value)
	(Benjamini-Adjusted p-Value)
	Biological Process	Cellular Component	Molecular Function
MS1 (1710)	meiotic cell cycle	nucleus		Cell cycle - yeast
	0.019	6.2e-05		0.07
				Meiosis - yeast
				0.07
MS2 (790)	cytoplasmic translation	ribosome	structural constituent of ribosome	Ribosome
	2.5e-15	1.3e-09	4.8e-08	2.3e-11
	translation	cytosolic small ribosomal subunit		Oxidative phosphorylation
	3.2e-12	1.3e-09		0.0035
	ribosomal small subunit assembly	ribonucleoprotein complex		Metabolic pathways
	0.061	4.1e-08		0.027
		cytosolic large ribosomal subunit
		5.4e-05
		cytoplasm
		0.0018
MS3 (1318)	translation	ribonucleoprotein complex	structural constituent of ribosome	Ribosome
	8.2e-19	8.7e-18	2.9e-11	2.6e-15
	cytoplasmic translation	ribosome	melatonin binding	Biosynthesis of secondary metabolites
	1.5e-18	1.7e-16	0.03	0.0024
	fungal-type cell wall organization	cytoplasm		Biosynthesis of amino acids
	1.6e-07	8.2e-16		0.015
		cytosolic large ribosomal subunit		Glycolysis / Gluconeogenesis
		2.8e-14		0.015
		fungal-type cell wall
		1.1e-11
MS4 (1668)		membrane	transmembrane transporter activity	Metabolic pathways
		0.0074	0.0096	0.026
		mitochondrion		Biosynthesis of secondary metabolites
		0.023		0.048
				Biosynthesis of cofactors
				0.07
MS5-MS10	-	-	-	-
